# Supplementary material for: High-k Fluoropolymers Dielectrics for Low-Bias Ambipolar Organic Light Emitting Transistors (OLETs)
Source: Materials (Basel). 2021 Dec 11;14(24):7635. doi: 10.3390/ma14247635 (PMC8704791; doi:10.3390/ma14247635)
Supplement: Supplementary file 1 [file materials-14-07635-s001.zip]

Archive with 1 entries (1 files):
- materials-1485269-supplementary.pdf
